# Supplementary material for: Epigenetic signatures of asthma: a comprehensive study of DNA methylation and clinical markers
Source: Clin Epigenetics. 2024 Nov 2;16:151. doi: 10.1186/s13148-024-01765-0 (PMC11531182; doi:10.1186/s13148-024-01765-0)
Supplement: Supplementary file 1 — Additional file1 (CSV 35 KB) [file 13148_2024_1765_MOESM1_ESM.csv]

	Row.names	estimate	RobustSE	pval	IlmnID	Genome_Build	CHR	MAPINFO	Relation_to_UCSC_CpG_Island	Gene_consolidated	UCSC_RefGene_Name	UCSC_RefGene_Group	Phantom4_Enhancer	Phantom4_Enhancers	Phantom5_Enhancer	Phantom5_Enhancers	Regulatory_Feature_Name	Regulatory_Feature_Group	DNase_Hypersensitivity_Evidence_Count	DNase_Hypersensitivity_NAME	OpenChromatin_Evidence_Count	TFBS_Evidence_Count	TFBS_NAME	DMR	PC
1	cg18182148	-0.001049416	0.001392678	3.43E-08	cg18182148	37	1	92952533	Island	GFI1;GFI1	GFI1;GFI1	TSS1500;TSS200	0		0				3	chr1:92949025-92952755	NA	NA			PC1
46372	cg01507128	0.0006006	0.000107973	2.66E-08	cg01507128	37	19	49561220	Island	AC008687.7;AC008687.8;CGB7			0		0		19:49560599-49561560	Unclassified	3	chr19:49561205-49561435	NA	NA		DMR	PC2
66272	cg02172010	0.008228595	0.001442976	1.18E-08	cg02172010	37	5	155752937		SGCD;SGCD;SGCD	SGCD;SGCD;SGCD	TSS1500;TSS1500;TSS1500	0		0				NA		NA	NA			PC2
202583	cg06797665	0.004572788	0.000834292	4.23E-08	cg06797665	37	10	45948906		LOC102724323	LOC102724323	TSS1500	0		0				NA		4	3	chr10:45948280-45949996		PC2
536943	cg18729445	0.007284987	0.001235626	3.73E-09	cg18729445	37	22	22533662		IGLV10-54;IGLVIV-59			0		0				3	chr22:22533460-22533695	NA	NA			PC2
489105	cg16889875	-0.008268229	0.001474929	2.07E-08	cg16889875	37	14	97584592		AL049833.1;AL049833.2			0		0				NA		NA	NA			PC3
559284	cg19652271	0.009884153	0.001805143	4.36E-08	cg19652271	37	6	122722069	S_Shore	HSF2;HSF2;HSF2	HSF2;HSF2;HSF2	Body;Body;Body	0		0				NA		5	6	chr6:122719653-122722200		PC3
556397	cg19536401	0.016606137	0.002891958	9.35E-09	cg19536401	37	19	6504797	S_Shelf	TUBB4A			0		0		19:6504755-6505203	Unclassified_Cell_type_specific	NA		6	6	chr19:6504730-6505247		PC4
222196	cg07454584	-0.006912106	0.001234758	2.17E-08	cg07454584	37	6	39248266		KCNK17			0		0				3	chr6:39247980-39248530	NA	NA			PC5
532887	cg18561513	0.013376674	0.002244622	2.53E-09	cg18561513	37	15	25403936		SNHG14;SNORD115			0		0				NA		NA	NA			PC5
10240	cg00329570	-0.004957748	0.000828965	2.22E-09	cg00329570	37	10	114437411		VTI1A	VTI1A	Body	0		0				NA		NA	6	chr10:114436643-114438967		PC7
12199	cg00390941	-0.005881593	0.000957303	8.05E-10	cg00390941	37	12	15124659		PDE6H	PDE6H	TSS1500	0		0				NA		NA	NA			PC7
15544	cg00497086	-0.009077381	0.001306507	3.71E-12	cg00497086	37	16	23869600		PRKCB;PRKCB	PRKCB;PRKCB	Body;Body	0		0				NA		5	NA			PC7
25785	cg00823480	-0.008318663	0.001298072	1.47E-10	cg00823480	37	17	40168331	N_Shore	NKIRAS2;DNAJC7;DNAJC7;DNAJC7	NKIRAS2;DNAJC7;DNAJC7;DNAJC7	TSS1500;Body;Body;5'UTR	0		0		17:40168179-40168410	Promoter_Associated_Cell_type_specific	NA		6	6	chr17:40167973-40170814		PC7
28769	cg00924612	-0.004514906	0.000770357	4.61E-09	cg00924612	37	18	19334381		MIB1	MIB1	Body	0		0				NA		NA	6	chr18:19333852-19334487		PC7
30401	cg00978517	-0.008573979	0.001494618	9.66E-09	cg00978517	37	14	55850801		ATG14	ATG14	Body	0		0				3	chr14:55850485-55850830	NA	NA			PC7
32457	cg01043901	-0.006185465	0.001086028	1.23E-08	cg01043901	37	13	43061678		LINC02341			0		0				NA		NA	NA			PC7
32577	cg01047262	-0.004517779	0.000810562	2.49E-08	cg01047262	37	8	38007025		STAR	STAR	Body	0		0				3	chr8:38006865-38007155	NA	NA			PC7
34820	cg01119571	-0.006376453	0.001151519	3.07E-08	cg01119571	37	7	135541567		AC015987.1			0		0				3	chr7:135541505-135541875	NA	NA			PC7
34831	cg01119784	-0.004880869	0.000873143	2.27E-08	cg01119784	37	14	51283647		NIN;NIN;NIN;NIN	NIN;NIN;NIN;NIN	Body;Body;Body;Body	0		0				3	chr14:51283645-51283910	NA	NA			PC7
35176	cg01132271	-0.006560901	0.001214065	6.51E-08	cg01132271	37	1	26148487	S_Shore	MTFR1L;MTFR1L;LOC646471;MTFR1L;MTFR1L	MTFR1L;MTFR1L;LOC646471;MTFR1L;MTFR1L	5'UTR;5'UTR;Body;5'UTR;5'UTR	0		0				3	chr1:26148460-26148635	NA	NA			PC7
37011	cg01191788	-0.007370711	0.001275669	7.56E-09	cg01191788	37	16	30967493	N_Shore	SETD1A	SETD1A	TSS1500	0		0				NA		NA	6	chr16:30966897-30970952		PC7
39680	cg01284182	-0.00868249	0.00152709	1.30E-08	cg01284182	37	15	39823154		ENSG00000259390			0		0				3	chr15:39823045-39823350	NA	NA			PC7
49035	cg01593740	0.007169407	0.00132433	6.18E-08	cg01593740	37	6	170733450	S_Shore	FAM120B			0		0				3	chr6:170733425-170733775	NA	NA			PC7
49610	cg01613077	-0.00615069	0.001024029	1.90E-09	cg01613077	37	20	4764277		RASSF2;RASSF2	RASSF2;RASSF2	3'UTR;3'UTR	1	low-CpG:4711994-4712483	0				NA		NA	NA			PC7
49664	cg01614759	-0.010290544	0.001743229	3.57E-09	cg01614759	37	10	45495435	N_Shore	C10orf25;ZNF22	C10orf25;ZNF22	3'UTR;TSS1500	0		0				NA		NA	6	chr10:45494719-45497801		PC7
53195	cg01740552	-0.0082853	0.00145701	1.30E-08	cg01740552	37	10	89714113		PTEN;PTEN;PTEN	PTEN;PTEN;PTEN	Body;Body;Body	0		0				NA		3	4	chr10:89713184-89714794		PC7
53341	cg01745810	-0.012915303	0.001859913	3.81E-12	cg01745810	37	9	126497597		DENND1A;DENND1A	DENND1A;DENND1A	Body;Body	0		0				NA		NA	NA			PC7
53474	cg01750299	-0.008404376	0.001527173	3.73E-08	cg01750299	37	9	2810737		KIAA0020	KIAA0020	Body	0		0				NA		NA	6	chr9:2809555-2811065		PC7
54182	cg01774813	-0.005456586	0.000967804	1.72E-08	cg01774813	37	21	36689229		RUNX1			0		0				NA		NA	6	chr21:36689099-36689778		PC7
58070	cg01901579	-0.011234613	0.001846377	1.17E-09	cg01901579	37	14	95615731		DICER1	DICER1	5'UTR	0		0				NA		NA	NA			PC7
58289	cg01908548	-0.009059201	0.001497564	1.45E-09	cg01908548	37	11	74171466		KCNE3	KCNE3	5'UTR	0		0				3	chr11:74171180-74171535	NA	NA			PC7
58772	cg01923915	-0.011815057	0.001754668	1.66E-11	cg01923915	37	2	96965099		SNRNP200	SNRNP200	Body	0		0				NA		NA	NA			PC7
62510	cg02046836	-0.01168842	0.001760543	3.16E-11	cg02046836	37	11	75550064		UVRAG	UVRAG	Body	0		0				NA		NA	NA			PC7
63196	cg02068052	-0.007940227	0.001458019	5.15E-08	cg02068052	37	19	15436097		BRD4			0		0				3	chr19:15435960-15436250	NA	NA			PC7
65154	cg02133716	-0.005378052	0.000921334	5.31E-09	cg02133716	37	8	128981622		PVT1	PVT1	Body	0		0		8:128981319-128981868	Unclassified_Cell_type_specific	NA		6	6	chr8:128979627-128982575		PC7
70089	cg02300466	-0.009374297	0.001350709	3.91E-12	cg02300466	37	3	15285484		CAPN7	CAPN7	Body	0		1	chr3:15285479-15285479			3	chr3:15285405-15285615	NA	NA			PC7
71535	cg02346442	-0.008376154	0.001410473	2.88E-09	cg02346442	37	3	186194046		LINC02051;LINC02052			0		0				3	chr3:186193980-186194435	NA	NA			PC7
74167	cg02436083	-0.007535475	0.001351666	2.48E-08	cg02436083	37	4	103750639	S_Shore	UBE2D3;UBE2D3;UBE2D3;LOC105377348;LOC105377348	UBE2D3;UBE2D3;UBE2D3;LOC105377348;LOC105377348	TSS1500;Body;5'UTR;Body;Body	0		0				NA		6	6	chr4:103743164-103750879		PC7
82080	cg02698198	-0.008711858	0.001321208	4.29E-11	cg02698198	37	10	114437552		VTI1A	VTI1A	Body	0		0				3	chr10:114437520-114437790	NA	NA			PC7
85901	cg02826233	-0.007571798	0.00120957	3.85E-10	cg02826233	37	12	56365894	N_Shore	CDK2;CDK2	CDK2;CDK2	3'UTR;3'UTR	0		0				3	chr12:56365840-56366175	NA	NA			PC7
96867	cg03189469	-0.011143033	0.001597796	3.08E-12	cg03189469	37	13	110350537		AL163541.1			0		0				NA		NA	6	chr13:110349923-110353254		PC7
98626	cg03248459	-0.007876236	0.001330686	3.24E-09	cg03248459	37	6	15107465		RN7SL332P			0		1	chr6:15107334-15107334			NA		NA	6	chr6:15106601-15108427		PC7
106108	cg03502211	-0.008380498	0.001431774	4.82E-09	cg03502211	37	6	36108112		MAPK13;MAPK13	MAPK13;MAPK13	Body;3'UTR	0		0				3	chr6:36107260-36108150	NA	NA			PC7
106303	cg03508765	0.009537756	0.001625541	4.43E-09	cg03508765	37	7	150437232		GIMAP1-GIMAP5;GIMAP1-GIMAP5;GIMAP5	GIMAP1-GIMAP5;GIMAP1-GIMAP5;GIMAP5	Body;Body;5'UTR	0		0				3	chr7:150437160-150437510	NA	NA			PC7
123671	cg04100865	-0.008053055	0.001209674	2.79E-11	cg04100865	37	2	74311093		TET3	TET3	Body	0		0				3	chr2:74310880-74311170	NA	NA			PC7
125057	cg04143310	0.008175687	0.001484224	3.62E-08	cg04143310	37	3	15678057		BTD;BTD;BTD;BTD;BTD	BTD;BTD;BTD;BTD;BTD	Body;Body;Body;Body;Body	0		1	chr3:15677848-15677848			3	chr3:15677545-15678195	NA	NA			PC7
135426	cg04497992	-0.010847546	0.001849713	4.51E-09	cg04497992	37	16	616212	S_Shore	NHLRC4	NHLRC4	TSS1500	0		1	chr16:615969-615969	16:615878-617746	Promoter_Associated	3	chr16:615900-616755	NA	NA			PC7
149775	cg04983687	-0.026911181	0.003810812	1.64E-12	cg04983687	37	16	88558223	Island	ZFPM1	ZFPM1	Body	0		1	chr16:88557943-88557943			3	chr16:88557980-88558535	NA	NA			PC7
150195	cg04997452	-0.005679654	0.000791152	7.02E-13	cg04997452	37	15	39697356		AC013652.1			0		1	chr15:39696909-39696909			3	chr15:39696985-39697475	NA	NA			PC7
155582	cg05178561	-0.011176579	0.001696465	4.45E-11	cg05178561	37	9	365007		DOCK8;DOCK8;DOCK8	DOCK8;DOCK8;DOCK8	Body;Body;Body	0		0				NA		NA	NA			PC7
155740	cg05184016	-0.007821152	0.00117632	2.95E-11	cg05184016	37	7	149543136		ZNF862	ZNF862	Body	0		0				NA		NA	6	chr7:149542007-149544462		PC7
159208	cg05300717	-0.013392806	0.002364937	1.49E-08	cg05300717	37	11	65546210	N_Shore	DKFZp761E198	DKFZp761E198	1stExon	0		0				3	chr11:65546125-65546555	NA	NA			PC7
173247	cg05786348	-0.007888027	0.001334966	3.45E-09	cg05786348	37	2	157295032	S_Shelf	GPD2;GPD2	GPD2;GPD2	5'UTR;5'UTR	0		0				NA		NA	6	chr2:157291063-157295072		PC7
173890	cg05808227	-0.010589594	0.001748997	1.41E-09	cg05808227	37	22	37299905		CSF2RB			0		1	chr22:37299850-37299850			NA		NA	NA			PC7
181561	cg06070625	-0.010398561	0.001888272	3.65E-08	cg06070625	37	3	69812798		MITF;MITF	MITF;MITF	Body;TSS200	0		0		3:69812713-69812837	Unclassified_Cell_type_specific	3	chr3:69812760-69813210	NA	NA			PC7
183186	cg06127160	-0.015194927	0.002363516	1.28E-10	cg06127160	37	17	25897247		KSR1	KSR1	5'UTR	0		0				NA		6	6	chr17:25896186-25898350		PC7
185933	cg06223015	-0.007568592	0.001218758	5.30E-10	cg06223015	37	17	8765911		PIK3R6;PIK3R6;PIK3R6	PIK3R6;PIK3R6;PIK3R6	Body;5'UTR;5'UTR	0		0				3	chr17:8765845-8766250	NA	NA			PC7
190559	cg06391412	-0.011117211	0.001482765	6.50E-14	cg06391412	37	3	71295684		FOXP1;FOXP1	FOXP1;FOXP1	5'UTR;5'UTR	0		0				3	chr3:71295120-71295810	NA	NA			PC7
195600	cg06566952	-0.009876558	0.001592307	5.55E-10	cg06566952	37	3	193974031		LOC101929337	LOC101929337	Body	0		0				3	chr3:193973940-193974335	NA	NA			PC7
196365	cg06592575	-0.007860021	0.001191673	4.23E-11	cg06592575	37	18	55250579	N_Shelf	FECH;FECH	FECH;FECH	Body;Body	0		1	chr18:55250571-55250571			3	chr18:55250485-55250815	NA	NA			PC7
197557	cg06633463	-0.008073437	0.001487949	5.77E-08	cg06633463	37	11	123616411	S_Shelf	ZNF202			0		0				NA		NA	NA			PC7
199010	cg06680065	-0.006624925	0.00121951	5.56E-08	cg06680065	37	12	71835739	S_Shore	LGR5	LGR5	Body	0		0				3	chr12:71835580-71835835	NA	NA			PC7
200453	cg06727578	-0.00662313	0.001206287	4.01E-08	cg06727578	37	11	98438938		AP003038.1			0		0				3	chr11:98438825-98439055	NA	NA			PC7
204630	cg06864759	-0.007443114	0.001365773	5.04E-08	cg06864759	37	7	76989316		GSAP	GSAP	Body	0		0				NA		NA	6	chr7:76988934-76989990		PC7
204699	cg06866757	-0.011208879	0.001869442	2.02E-09	cg06866757	37	22	32873859	S_Shelf	FBXO7;FBXO7;FBXO7	FBXO7;FBXO7;FBXO7	5'UTR;Body;Body	0		0				NA		NA	NA			PC7
210105	cg07045119	-0.009398327	0.00167536	2.03E-08	cg07045119	37	20	19194540	S_Shore	SLC24A3	SLC24A3	Body	0		0				NA		NA	NA			PC7
212136	cg07112997	-0.009680921	0.001771713	4.65E-08	cg07112997	37	20	33929992		UQCC1;UQCC1;UQCC1	UQCC1;UQCC1;UQCC1	Body;Body;Body	0		0				3	chr20:33929960-33930210	NA	NA			PC7
212489	cg07124719	-0.009363656	0.001340304	2.82E-12	cg07124719	37	4	80748552		GDEP	GDEP	TSS200	0		0				NA		NA	NA			PC7
213666	cg07161341	-0.006879899	0.001157674	2.80E-09	cg07161341	37	4	38110932		TBC1D1;TBC1D1;TBC1D1	TBC1D1;TBC1D1;TBC1D1	TSS1500;Body;Body	0		0				NA		NA	NA			PC7
214185	cg07177867	-0.008333841	0.001512052	3.56E-08	cg07177867	37	15	52030746	S_Shore	LYSMD2;LYSMD2	LYSMD2;LYSMD2	5'UTR;TSS1500	0		0				NA		NA	6	chr15:52027210-52032550		PC7
221469	cg07428892	-0.008808434	0.001498468	4.15E-09	cg07428892	37	16	80653966		CDYL2	CDYL2	Body	0		0				3	chr16:80653820-80654035	NA	NA			PC7
222277	cg07456972	-0.008666573	0.00127361	1.01E-11	cg07456972	37	4	38110810		TBC1D1;TBC1D1;TBC1D1	TBC1D1;TBC1D1;TBC1D1	TSS1500;Body;Body	0		0				NA		NA	NA			PC7
225397	cg07565042	-0.010765881	0.00195641	3.74E-08	cg07565042	37	11	10543456		RNF141	RNF141	Body	0		0				NA		NA	NA			PC7
226108	cg07589211	-0.008884101	0.001551832	1.03E-08	cg07589211	37	20	35475630		SOGA1;SOGA1	SOGA1;SOGA1	Body;5'UTR	0		0				3	chr20:35475425-35475770	NA	NA			PC7
227508	cg07636225	-0.008677223	0.00159373	5.19E-08	cg07636225	37	11	63466987		RTN3;RTN3;RTN3;RTN3	RTN3;RTN3;RTN3;RTN3	Body;Body;Body;Body	0		0				3	chr11:63466745-63467355	NA	NA			PC7
227715	cg07643489	-0.007607286	0.00120919	3.15E-10	cg07643489	37	17	14112661	S_Shelf	COX10			0		0				3	chr17:14112545-14112915	NA	NA			PC7
235273	cg07908654	-0.010652917	0.00185192	8.80E-09	cg07908654	37	13	41631052	N_Shelf	ELF1			0		0				NA		NA	4	chr13:41630564-41632098		PC7
237117	cg07970948	-0.024597941	0.003878833	2.27E-10	cg07970948	37	7	149543165		ZNF862	ZNF862	Body	0		0				NA		NA	6	chr7:149542007-149544462		PC7
240476	cg08089777	-0.006105723	0.00096253	2.25E-10	cg08089777	37	8	129152499		PVT1			0		0				NA		NA	5	chr8:129151860-129152657		PC7
243400	cg08189198	-0.009665059	0.001762822	4.19E-08	cg08189198	37	14	51290136		NIN;NIN;NIN;NIN;NIN	NIN;NIN;NIN;NIN;NIN	5'UTR;5'UTR;5'UTR;1stExon;5'UTR	0		0				3	chr14:51289880-51291015	NA	NA			PC7
243837	cg08203890	-0.006541912	0.001208147	6.13E-08	cg08203890	37	10	7228610		SFMBT2;SFMBT2	SFMBT2;SFMBT2	Body;Body	0		1	chr10:7228549-7228549			3	chr10:7228585-7228875	NA	NA			PC7
245392	cg08256839	-0.010088598	0.001799026	2.05E-08	cg08256839	37	19	32864762		ZNF507;ZNF507	ZNF507;ZNF507	Body;Body	0		0				3	chr19:32864740-32865035	NA	NA			PC7
247761	cg08338792	-0.004335291	0.000764225	1.40E-08	cg08338792	37	8	129152449		PVT1			0		0				NA		NA	5	chr8:129151860-129152657		PC7
248714	cg08373515	-0.009667573	0.001790825	6.72E-08	cg08373515	37	5	74617088		AC008897.2			0		1	chr5:74616844-74616844			NA		6	6	chr5:74615475-74617721		PC7
249684	cg08409480	-0.01064504	0.001669676	1.82E-10	cg08409480	37	18	61558489		SERPINB2;SERPINB2	SERPINB2;SERPINB2	5'UTR;5'UTR	0		0				NA		6	6	chr18:61554643-61574088		PC7
250083	cg08423755	-0.004745197	0.000784267	1.44E-09	cg08423755	37	17	73972367	N_Shelf	ACOX1;ACOX1;ACOX1	ACOX1;ACOX1;ACOX1	Body;Body;Body	0		0				3	chr17:73972185-73972550	NA	NA			PC7
250473	cg08438863	-0.010433961	0.001741645	2.09E-09	cg08438863	37	2	181469014		AC009478.1			0		0				3	chr2:181468860-181469110	NA	NA			PC7
253163	cg08529933	-0.009507192	0.001674035	1.35E-08	cg08529933	37	20	49990691		AL079339.1			0		0				3	chr20:49990485-49990835	NA	NA			PC7
253413	cg08538069	-0.008884708	0.001578374	1.81E-08	cg08538069	37	15	99444730		IGF1R;IGF1R	IGF1R;IGF1R	Body;Body	0		1	chr15:99444571-99444571			3	chr15:99444720-99445255	NA	NA			PC7
257991	cg08698681	-0.008740141	0.001414256	6.41E-10	cg08698681	37	3	171091657		TNIK;TNIK;TNIK;TNIK;TNIK;TNIK;TNIK;TNIK;TNIK	TNIK;TNIK;TNIK;TNIK;TNIK;TNIK;TNIK;TNIK;TNIK	Body;Body;Body;Body;Body;Body;Body;Body;Body	0		0				NA		NA	NA			PC7
262400	cg08851695	-0.0091882	0.001446553	2.13E-10	cg08851695	37	3	183257867		KLHL6	KLHL6	Body	0		1	chr3:183257675-183257675			3	chr3:183257680-183257955	NA	NA			PC7
264556	cg08922108	-0.009717173	0.001706358	1.24E-08	cg08922108	37	8	19341295		CSGALNACT1;CSGALNACT1;CSGALNACT1	CSGALNACT1;CSGALNACT1;CSGALNACT1	Body;Body;Body	0		0				3	chr8:19341105-19341310	NA	NA			PC7
265071	cg08940169	-0.013079497	0.002194942	2.54E-09	cg08940169	37	16	88540241	Island	ZFPM1	ZFPM1	Body	0		0				NA		6	6	chr16:88539222-88540853		PC7
274311	cg09267719	-0.004004964	0.000719936	2.65E-08	cg09267719	37	9	128994316	N_Shelf	LOC101929116/NR_121584.1			0		0				NA		3	NA			PC7
279805	cg09458420	-0.009647032	0.001333093	4.60E-13	cg09458420	37	2	231661317		CAB39;CAB39;CAB39	CAB39;CAB39;CAB39	Body;Body;Body	0		0				3	chr2:231661100-231661510	NA	NA			PC7
281681	cg09525751	-0.005995955	0.001076147	2.52E-08	cg09525751	37	2	177528367		LINC01117;RNU6ATAC14P			0		0				NA		NA	NA			PC7
286604	cg09700170	-0.004417598	0.000805671	4.18E-08	cg09700170	37	18	54328006		WDR7;WDR7	WDR7;WDR7	5'UTR;5'UTR	0		0				NA		5	NA			PC7
286765	cg09705784	-0.013258601	0.002148856	6.83E-10	cg09705784	37	17	76565232		DNAH17	DNAH17	Body	0		0				NA		6	6	chr17:76564397-76565237		PC7
297917	cg10101109	-0.004619289	0.000680652	1.15E-11	cg10101109	37	12	112455255	S_Shelf	ERP29;ERP29	ERP29;ERP29	Body;Body	0		0				NA		NA	NA			PC7
298306	cg10114537	-0.008658127	0.001220286	1.29E-12	cg10114537	37	2	137135606		RN7SKP141			0		0				NA		5	6	chr2:137135094-137137359		PC7
303111	cg10279452	-0.009507264	0.001424333	2.47E-11	cg10279452	37	3	72509222		RYBP			0		0				NA		NA	6	chr3:72509029-72510476		PC7
315061	cg10704177	-0.010985631	0.001800598	1.05E-09	cg10704177	37	1	62209607	S_Shore	INADL	INADL	5'UTR	0		0				3	chr1:62209480-62209870	NA	NA			PC7
320369	cg10897344	-0.010708999	0.001940865	3.44E-08	cg10897344	37	10	104227113		TMEM180	TMEM180	5'UTR	0		0				NA		NA	NA			PC7
326213	cg11112605	-0.010274389	0.001672356	8.06E-10	cg11112605	37	17	56283901		MKS1;MKS1;MKS1;MKS1	MKS1;MKS1;MKS1;MKS1	ExonBnd;ExonBnd;Body;Body	0		0				3	chr17:56283560-56284015	NA	NA			PC7
334923	cg11422446	-0.010936208	0.001663109	4.84E-11	cg11422446	37	7	37434016		ELMO1;ELMO1	ELMO1;ELMO1	5'UTR;5'UTR	0		0				3	chr7:37433840-37434135	NA	NA			PC7
337935	cg11539561	-0.008550591	0.001400766	1.03E-09	cg11539561	37	12	120114603		PRKAB1	PRKAB1	Body	0		0				3	chr12:120114480-120114650	NA	NA			PC7
340954	cg11649969	-0.0059149	0.000910172	8.10E-11	cg11649969	37	1	180940378		AL162431.1;AL162431.3			0		0				NA		NA	NA			PC7
344387	cg11770323	-0.011295612	0.001866684	1.44E-09	cg11770323	37	13	80066032		NDFIP2;NDFIP2	NDFIP2;NDFIP2	Body;Body	0		0				3	chr13:80065860-80066275	NA	NA			PC7
348759	cg11925560	-0.008897259	0.001504671	3.36E-09	cg11925560	37	11	82504199		LINC02734			0		0				3	chr11:82504020-82504250	NA	NA			PC7
348843	cg11929042	-0.008077689	0.001442916	2.17E-08	cg11929042	37	20	19222240		SLC24A3	SLC24A3	Body	0		1	chr20:19222189-19222189			3	chr20:19222220-19222495	NA	NA			PC7
350023	cg11970252	-0.007285215	0.001074808	1.22E-11	cg11970252	37	13	42188629		KIAA0564	KIAA0564	Body	0		0				NA		NA	6	chr13:42187173-42189309		PC7
350935	cg12004076	-0.007390793	0.001312044	1.77E-08	cg12004076	37	12	6344668		CD9	CD9	Body	0		0				3	chr12:6344565-6345035	NA	NA			PC7
351433	cg12023239	-0.009837572	0.00173114	1.33E-08	cg12023239	37	7	24948593		OSBPL3	OSBPL3	5'UTR	0		0				3	chr7:24948340-24948630	NA	NA			PC7
353028	cg12077754	-0.012819332	0.002295919	2.36E-08	cg12077754	37	2	75089669		HK2	HK2	Body	0		0				3	chr2:75089340-75090055	NA	NA			PC7
361689	cg12402318	-0.008132189	0.001370606	2.97E-09	cg12402318	37	15	52135487		TMOD3	TMOD3	5'UTR	0		0				3	chr15:52135105-52135575	NA	NA			PC7
368511	cg12645785	-0.009673013	0.001736411	2.54E-08	cg12645785	37	1	29229403		EPB41;EPB41;EPB41;EPB41;EPB41	EPB41;EPB41;EPB41;EPB41;EPB41	5'UTR;5'UTR;5'UTR;5'UTR;5'UTR	0		0				NA		NA	6	chr1:29229021-29229671		PC7
370894	cg12734151	-0.006342722	0.001126622	1.80E-08	cg12734151	37	18	33021980		ZNF24TR/NR_186611.1			0		0				3	chr18:33021920-33022150	NA	NA			PC7
370953	cg12736613	-0.008725044	0.001495524	5.41E-09	cg12736613	37	7	151501146		PRKAG2;PRKAG2	PRKAG2;PRKAG2	5'UTR;Body	0		1	chr7:151501020-151501020			NA		NA	NA			PC7
376597	cg12944551	-0.00392213	0.000662013	3.13E-09	cg12944551	37	2	191839759		STAT1	STAT1	Body	0		0				NA		NA	6	chr2:191823828-191848809		PC7
376862	cg12954927	-0.008680396	0.001554064	2.33E-08	cg12954927	37	12	29473834		FAR2;FAR2;FAR2	FAR2;FAR2;FAR2	Body;Body;Body	0		0				3	chr12:29473645-29473890	NA	NA			PC7
378240	cg13008881	-0.006908265	0.001266615	4.92E-08	cg13008881	37	2	85784066		GGCX;GGCX	GGCX;GGCX	Body;Body	0		0				NA		NA	NA			PC7
379388	cg13051367	-0.010294772	0.001600787	1.27E-10	cg13051367	37	21	38751589		DYRK1A	DYRK1A	5'UTR	0		0				NA		NA	3	chr21:38750722-38751780		PC7
379476	cg13054523	-0.011261111	0.001877875	2.01E-09	cg13054523	37	17	81055722	N_Shore	AC130371.2			0		0				NA		6	NA			PC7
381599	cg13135255	-0.009724803	0.001653924	4.11E-09	cg13135255	37	16	3843133		CREBBP;CREBBP	CREBBP;CREBBP	Body;Body	0		0				NA		3	6	chr16:3843109-3843608		PC7
389597	cg13423371	-0.007600623	0.00133529	1.25E-08	cg13423371	37	9	138701748		CAMSAP1	CAMSAP1	3'UTR	0		0				NA		NA	NA			PC7
400884	cg13791644	-0.00770048	0.001362581	1.59E-08	cg13791644	37	10	119794366		RAB11FIP2	RAB11FIP2	Body	0		0				3	chr10:119794240-119794430	NA	NA			PC7
402241	cg13835688	-0.012321094	0.001993321	6.36E-10	cg13835688	37	9	130859454		SLC25A25;SLC25A25;SLC25A25;SLC25A25	SLC25A25;SLC25A25;SLC25A25;SLC25A25	Body;TSS1500;TSS1500;Body	0		0				NA		NA	NA			PC7
410920	cg14118054	-0.006409045	0.001032207	5.33E-10	cg14118054	37	13	52198723		WDFY2	WDFY2	Body	0		0				3	chr13:52198445-52198830	NA	NA			PC7
415443	cg14263230	-0.008464721	0.001229528	5.80E-12	cg14263230	37	18	59733858		PIGN;PIGN	PIGN;PIGN	Body;Body	0		0				3	chr18:59733780-59733990	NA	NA			PC7
415519	cg14265474	-0.006563373	0.001208903	5.66E-08	cg14265474	37	3	170948986		TNIK;TNIK;TNIK;TNIK;TNIK;TNIK;TNIK;TNIK	TNIK;TNIK;TNIK;TNIK;TNIK;TNIK;TNIK;TNIK	Body;Body;Body;Body;Body;Body;Body;Body	0		0				3	chr3:170948660-170949030	NA	NA			PC7
417508	cg14329961	-0.006802248	0.001227806	3.02E-08	cg14329961	37	15	40094043		GPR176;GPR176;GPR176	GPR176;GPR176;GPR176	Body;Body;Body	0		0		15:40093781-40094730	Unclassified_Cell_type_specific	NA		6	6	chr15:40092599-40094642		PC7
419003	cg14379700	-0.009992345	0.001770521	1.66E-08	cg14379700	37	5	121757638		SNCAIP;SNCAIP;SNCAIP;SNCAIP;SNCAIP;SNCAIP;SNCAIP;SNCAIP;SNCAIP;SNCAIP	SNCAIP;SNCAIP;SNCAIP;SNCAIP;SNCAIP;SNCAIP;SNCAIP;SNCAIP;SNCAIP;SNCAIP	Body;Body;Body;Body;Body;Body;Body;Body;Body;Body	0		0				3	chr5:121757400-121757695	NA	NA			PC7
423072	cg14511746	-0.01027956	0.001767587	6.04E-09	cg14511746	37	17	2287008		AC006435.1			0		0				3	chr17:2287000-2287170	NA	NA			PC7
424528	cg14556243	-0.010627897	0.001869228	1.30E-08	cg14556243	37	9	128107984		GAPVD1	GAPVD1	Body	0		0				NA		NA	NA			PC7
426297	cg14612966	-0.009459346	0.001484414	1.86E-10	cg14612966	37	9	130859606		SLC25A25;SLC25A25;SLC25A25;SLC25A25	SLC25A25;SLC25A25;SLC25A25;SLC25A25	Body;TSS1500;TSS1500;Body	0		0				NA		NA	NA			PC7
430680	cg14769121	-0.009329217	0.001700081	4.08E-08	cg14769121	37	7	98722470		SMURF1;SMURF1	SMURF1;SMURF1	Body;Body	0		0				3	chr7:98722320-98722570	NA	NA			PC7
438580	cg15053244	-0.010301156	0.001512165	9.61E-12	cg15053244	37	3	150447687		LOC101928105/NR_121657.1			0		0				3	chr3:150447520-150447690	NA	NA			PC7
440751	cg15128633	-0.010457683	0.00184868	1.54E-08	cg15128633	37	13	44770082		AL589745.2;SMIM2-AS1			0		0				NA		NA	NA			PC7
453100	cg15599902	-0.008172742	0.001438608	1.34E-08	cg15599902	37	4	24531377		DHX15;DHX15	DHX15;DHX15	ExonBnd;Body	0		0				NA		NA	6	chr4:24508261-24532706		PC7
454325	cg15642638	-0.008312094	0.001462116	1.31E-08	cg15642638	37	10	5578539		CALML3			0		0				NA		NA	NA			PC7
455974	cg15700636	-0.008981224	0.0015626	9.05E-09	cg15700636	37	11	57156050		PRG2	PRG2	Body	0		0				NA		NA	NA			PC7
457931	cg15772013	-0.005126604	0.000921664	2.66E-08	cg15772013	37	12	133357536		GOLGA3	GOLGA3	Body	0		0				NA		NA	NA			PC7
460979	cg15881027	-0.009287086	0.001228659	4.07E-14	cg15881027	37	1	40532772		CAP1;CAP1	CAP1;CAP1	Body;Body	0		0		1:40532768-40532805	Unclassified_Cell_type_specific	3	chr1:40532760-40532990	NA	NA			PC7
471724	cg16270995	-0.012109812	0.002195188	3.46E-08	cg16270995	37	14	77425779	S_Shelf	AC007686.4;LINC01629			0		0		14:77425764-77425956	Unclassified_Cell_type_specific	3	chr14:77425620-77426115	NA	NA			PC7
473428	cg16330225	-0.007026968	0.001260577	2.48E-08	cg16330225	37	10	129860424		PTPRE;PTPRE	PTPRE;PTPRE	Body;Body	0		0				NA		NA	6	chr10:129860272-129864741		PC7
476211	cg16427256	-0.008611284	0.001586126	5.66E-08	cg16427256	37	8	22169041		PIWIL2;PIWIL2	PIWIL2;PIWIL2	Body;Body	0		0				3	chr8:22169000-22169295	NA	NA			PC7
479105	cg16530324	-0.007195314	0.001321433	5.18E-08	cg16530324	37	17	3824599	N_Shelf	ATP2A3			0		0				3	chr17:3824305-3825235	NA	NA			PC7
481328	cg16606719	-0.009896154	0.001302665	3.03E-14	cg16606719	37	15	31248701		MTMR10	MTMR10	Body	0		0				3	chr15:31248480-31248755	NA	NA			PC7
488047	cg16848858	-0.009990236	0.00155979	1.51E-10	cg16848858	37	6	151757660		RMND1;RMND1	RMND1;RMND1	Body;Body	0		0				3	chr6:151757540-151757835	NA	NA			PC7
488108	cg16851138	-0.007864553	0.001138972	5.02E-12	cg16851138	37	8	117862586		RAD21	RAD21	Body	0		0				NA		NA	NA			PC7
493269	cg17041511	-0.012015765	0.001890711	2.08E-10	cg17041511	37	17	61509620	N_Shelf	AC005828.3;AC005828.4			0		0		17:61509472-61510321	Unclassified	3	chr17:61509360-61510175	NA	NA			PC7
498940	cg17245251	-0.00816499	0.001431407	1.17E-08	cg17245251	37	8	103603330		ODF1			0		0				3	chr8:103603105-103603390	NA	NA			PC7
499232	cg17256681	-0.00522578	0.000957537	4.83E-08	cg17256681	37	1	90344715		LRRC8D;LRRC8D	LRRC8D;LRRC8D	5'UTR;5'UTR	0		0				3	chr1:90344520-90344970	NA	NA			PC7
502827	cg17384357	-0.006317332	0.001162375	5.48E-08	cg17384357	37	10	31987694		MACORIS			0		0				3	chr10:31987500-31987795	NA	NA			PC7
507127	cg17537518	-0.009539172	0.001375626	4.08E-12	cg17537518	37	2	128850391	S_Shore	UGGT1;UGGT1	UGGT1;UGGT1	Body;Body	0		0				3	chr2:128850240-128850530	NA	NA			PC7
513120	cg17770392	-0.009800244	0.00159323	7.69E-10	cg17770392	37	2	166669226		AC009495.1			0		0				NA		NA	NA			PC7
518100	cg17971251	-0.011398049	0.00133195	1.15E-17	cg17971251	37	1	177907297		SEC16B	SEC16B	Body	0		0				3	chr1:177907145-177907370	NA	NA			PC7
520268	cg18058448	-0.006594822	0.001130253	5.38E-09	cg18058448	37	20	33049021		ITCH;ITCH;ITCH	ITCH;ITCH;ITCH	Body;Body;Body	0		0				3	chr20:33048925-33049290	NA	NA			PC7
521352	cg18099556	-0.005648625	0.000970109	5.79E-09	cg18099556	37	21	36689434		RUNX1			0		1	chr21:36689355-36689355			3	chr21:36689280-36689595	NA	NA			PC7
523547	cg18182820	-0.006151404	0.001108034	2.83E-08	cg18182820	37	4	185712241		ACSL1;ACSL1;ACSL1;ACSL1;ACSL1	ACSL1;ACSL1;ACSL1;ACSL1;ACSL1	Body;Body;Body;Body;5'UTR	0		0				3	chr4:185712020-185712315	NA	NA			PC7
523755	cg18190876	-0.008650448	0.001496483	7.45E-09	cg18190876	37	6	139841523		AL592429.2			0		0				3	chr6:139841380-139841630	NA	NA			PC7
536770	cg18721739	-0.006979255	0.001198753	5.81E-09	cg18721739	37	9	112895514		AKAP2;PALM2-AKAP2;PALM2-AKAP2;AKAP2;AKAP2	AKAP2;PALM2-AKAP2;PALM2-AKAP2;AKAP2;AKAP2	5'UTR;Body;Body;Body;Body	0		0				3	chr9:112895420-112895670	NA	NA			PC7
540133	cg18852698	-0.014267975	0.002147894	3.08E-11	cg18852698	37	15	40093898		GPR176;GPR176;GPR176	GPR176;GPR176;GPR176	Body;Body;Body	0		0		15:40093781-40094730	Unclassified_Cell_type_specific	NA		6	6	chr15:40092599-40094642		PC7
548193	cg19198938	-0.008838987	0.001485845	2.70E-09	cg19198938	37	3	188001192		LPP;LPP;LPP	LPP;LPP;LPP	5'UTR;5'UTR;5'UTR	0		0				3	chr3:188001120-188001435	NA	NA			PC7
560107	cg19688203	-0.006966028	0.001194968	5.56E-09	cg19688203	37	14	102394778	Island	PPP2R5C			0		0				3	chr14:102394760-102395010	NA	NA			PC7
567350	cg19968199	-0.004867542	0.000659921	1.63E-13	cg19968199	37	12	68056168		DYRK2;DYRK2	DYRK2;DYRK2	3'UTR;3'UTR	0		0				NA		NA	NA			PC7
570833	cg20113773	0.010419089	0.001690334	7.10E-10	cg20113773	37	16	1538648	S_Shore	PTX4	PTX4	TSS200	0		0				NA		6	6	chr16:1536653-1540963		PC7
572375	cg20178107	-0.009781225	0.001723212	1.38E-08	cg20178107	37	7	41914145		GLI3			0		1	chr7:41913809-41913809			3	chr7:41914100-41914315	NA	NA			PC7
572451	cg20182068	0.019435475	0.003566904	5.07E-08	cg20182068	37	7	87166531		ABCB1	ABCB1	Body	0		0				NA		NA	NA			PC7
574333	cg20263733	-0.007244351	0.001076176	1.68E-11	cg20263733	37	3	130616293	S_Shelf	ATP2C1;ATP2C1;ATP2C1;ATP2C1	ATP2C1;ATP2C1;ATP2C1;ATP2C1	Body;Body;Body;Body	0		0				3	chr3:130616160-130616570	NA	NA			PC7
575058	cg20293044	-0.009913214	0.001779011	2.51E-08	cg20293044	37	7	92350008		CDK6;CDK6	CDK6;CDK6	Body;Body	0		0				3	chr7:92349905-92350170	NA	NA			PC7
579414	cg20472746	0.011294274	0.001827243	6.37E-10	cg20472746	37	13	42039334		C13orf15	C13orf15	Body	0		0		13:42038974-42040073	Promoter_Associated	3	chr13:42039005-42039355	NA	NA			PC7
581473	cg20560376	-0.009390425	0.001349711	3.47E-12	cg20560376	37	12	6342778		CD9	CD9	Body	0		0		12:6342069-6343218	Unclassified_Cell_type_specific	3	chr12:6342700-6343135	NA	NA			PC7
583655	cg20654602	-0.012326216	0.002013	9.17E-10	cg20654602	37	1	87596049	N_Shore	LINC01140;LINC01140	LINC01140;LINC01140	Body;Body	0		0				3	chr1:87595825-87596535	NA	NA			PC7
587405	cg20804243	-0.009909749	0.00165701	2.22E-09	cg20804243	37	3	171205319		LOC102724479/NR_189065.1			0		0				3	chr3:171205085-171205515	NA	NA			PC7
587749	cg20818756	-0.009831574	0.001789057	3.90E-08	cg20818756	37	12	8201975		FOXJ2;FOXJ2	FOXJ2;FOXJ2	Body;ExonBnd	0		0				NA		NA	NA			PC7
589393	cg20893283	-0.009289184	0.001699146	4.58E-08	cg20893283	37	20	36340388		CTNNBL1;CTNNBL1	CTNNBL1;CTNNBL1	5'UTR;Body	0		0				3	chr20:36340200-36340775	NA	NA			PC7
592489	cg21018739	-0.008684669	0.001419002	9.34E-10	cg21018739	37	5	71522950		MRPS27;MRPS27;MRPS27	MRPS27;MRPS27;MRPS27	Body;Body;Body	0		0				3	chr5:71522800-71523090	NA	NA			PC7
594154	cg21086803	-0.007889551	0.001446765	4.95E-08	cg21086803	37	20	43265115		ADA	ADA	Body	0		0				NA		5	NA			PC7
597620	cg21220721	-0.023227386	0.003398906	8.27E-12	cg21220721	37	1	6341230	Island	ACOT7;ACOT7;ACOT7;ACOT7	ACOT7;ACOT7;ACOT7;ACOT7	Body;Body;Body;Body	0		0		1:6340439-6341488	Unclassified_Cell_type_specific	NA		6	6	chr1:6340829-6341470		PC7
609342	cg21710377	0.010004303	0.001702999	4.24E-09	cg21710377	37	15	70006832		DRAIC			0		1	chr15:70006588-70006588	15:70006250-70007004	Unclassified	3	chr15:70006525-70006875	NA	NA			PC7
610523	cg21761971	-0.007409711	0.001282459	7.57E-09	cg21761971	37	8	124773189		FAM91A1			0		0				3	chr8:124773040-124773575	NA	NA			PC7
612603	cg21848537	-0.011221154	0.001998149	1.96E-08	cg21848537	37	5	67716550		ENSG00000248884			0		1	chr5:67716540-67716540			3	chr5:67716540-67716750	NA	NA			PC7
613071	cg21867373	-0.010350534	0.001700784	1.16E-09	cg21867373	37	10	102277130	N_Shelf	SEC31B	SEC31B	5'UTR	0		0				NA		NA	6	chr10:102276512-102277140		PC7
613736	cg21895319	-0.008180167	0.001319319	5.64E-10	cg21895319	37	3	150874026		MED12L	MED12L	Body	0		0		3:150873595-150874802	Unclassified	NA		6	6	chr3:150873642-150875054		PC7
617668	cg22059413	-0.009975648	0.00137712	4.36E-13	cg22059413	37	2	69831408		AAK1	AAK1	Body	0		0				3	chr2:69831020-69831550	NA	NA			PC7
620255	cg22169659	-0.011002645	0.001665092	3.90E-11	cg22169659	37	11	20481627		PRMT3;PRMT3;PRMT3	PRMT3;PRMT3;PRMT3	Body;Body;Body	0		0				3	chr11:20481380-20481690	NA	NA			PC7
621626	cg22230912	-0.011263998	0.001588889	1.35E-12	cg22230912	37	3	16331335		OXNAD1	OXNAD1	Body	0		0				3	chr3:16331060-16331355	NA	NA			PC7
622199	cg22254413	-0.010992006	0.001868967	4.07E-09	cg22254413	37	20	19194649	S_Shore	SLC24A3	SLC24A3	Body	0		0				NA		NA	NA			PC7
627456	cg22485949	-0.011245454	0.001878396	2.14E-09	cg22485949	37	10	118229634		PNLIPRP3	PNLIPRP3	Body	0		0				NA		NA	3	chr10:118229537-118230014		PC7
629953	cg22588983	-0.004789864	0.00081573	4.31E-09	cg22588983	37	5	38783142		AC091435.2;OSMR-AS1			0		0				3	chr5:38783105-38783695	NA	NA			PC7
639539	cg22982094	-0.00952364	0.001400424	1.04E-11	cg22982094	37	2	121816646		Y_RNA			0		0				3	chr2:121816460-121816875	NA	NA			PC7
652753	cg23515090	-0.007250445	0.001245428	5.83E-09	cg23515090	37	15	68092384		MAP2K5;MAP2K5;MAP2K5	MAP2K5;MAP2K5;MAP2K5	Body;Body;Body	0		0				3	chr15:68092025-68092475	NA	NA			PC7
653796	cg23554153	-0.006774537	0.001058788	1.57E-10	cg23554153	37	6	159096508		SYTL3;SYTL3;SYTL3;SYTL3	SYTL3;SYTL3;SYTL3;SYTL3	Body;Body;Body;Body	0		1	chr6:159096244-159096244			NA		NA	NA			PC7
660985	cg23845077	-0.006666288	0.001209251	3.53E-08	cg23845077	37	12	1549121		ERC1;ERC1;ERC1;ERC1;ERC1;ERC1	ERC1;ERC1;ERC1;ERC1;ERC1;ERC1	Body;Body;Body;Body;Body;Body	0		0				3	chr12:1548920-1549130	NA	NA			PC7
667598	cg24106052	-0.009796105	0.001811932	6.43E-08	cg24106052	37	13	31228831		USPL1	USPL1	Body	0		0				3	chr13:31228680-31228890	NA	NA			PC7
667762	cg24113459	-0.006995609	0.001087468	1.25E-10	cg24113459	37	3	33114261		GLB1;GLB1;GLB1	GLB1;GLB1;GLB1	Body;Body;5'UTR	0		0				NA		NA	NA			PC7
674163	cg24376793	-0.007488469	0.001286234	5.81E-09	cg24376793	37	1	202545589		PPP1R12B;PPP1R12B;PPP1R12B;PPP1R12B	PPP1R12B;PPP1R12B;PPP1R12B;PPP1R12B	3'UTR;Body;3'UTR;Body	0		0				3	chr1:202545445-202545730	NA	NA			PC7
701353	cg25466522	-0.00850775	0.001427366	2.52E-09	cg25466522	37	15	81623226		TMC3-AS1	TMC3-AS1	Body	0		0				3	chr15:81623080-81623310	NA	NA			PC7
701671	cg25479097	-0.009155934	0.001586429	7.86E-09	cg25479097	37	13	113305704	S_Shelf	C13orf35	C13orf35	5'UTR	0		0				3	chr13:113305660-113306030	NA	NA			PC7
710823	cg25854298	-0.010267059	0.00170126	1.59E-09	cg25854298	37	10	73936754		ASCC1	ASCC1	Body	0		0				NA		NA	NA			PC7
713013	cg25949669	-0.004554618	0.000825913	3.49E-08	cg25949669	37	10	96371581		HELLS			0		0				NA		NA	6	chr10:96369067-96373095		PC7
713821	cg25983056	-0.007656833	0.001219266	3.39E-10	cg25983056	37	16	56334237		GNAO1;GNAO1	GNAO1;GNAO1	Body;Body	0		0				3	chr16:56334220-56334675	NA	NA			PC7
719159	cg26197665	-0.00836555	0.001500008	2.45E-08	cg26197665	37	15	101920222		PCSK6;PCSK6;PCSK6;PCSK6;PCSK6;PCSK6	PCSK6;PCSK6;PCSK6;PCSK6;PCSK6;PCSK6	Body;Body;Body;Body;Body;Body	0		0				3	chr15:101919960-101920255	NA	NA			PC7
723021	cg26345312	-0.00741926	0.001369136	6.00E-08	cg26345312	37	12	54938421		AC068789.1;NCKAP1L			0		0				NA		NA	NA			PC7
723962	cg26382374	-0.008685537	0.001566546	2.95E-08	cg26382374	37	2	31302644		GALNT14;GALNT14;GALNT14;GALNT14	GALNT14;GALNT14;GALNT14;GALNT14	Body;Body;Body;Body	0		0				3	chr2:31302625-31302875	NA	NA			PC7
724318	cg26396322	-0.008395493	0.001549223	5.99E-08	cg26396322	37	3	33112660		GLB1;GLB1;GLB1	GLB1;GLB1;GLB1	Body;Body;Body	0		0				NA		NA	5	chr3:33112523-33113365		PC7
724331	cg26396815	-0.006920001	0.001209029	1.04E-08	cg26396815	37	4	102878132		BANK1;BANK1;BANK1	BANK1;BANK1;BANK1	Body;Body;Body	0		0		4:102877919-102878190	Unclassified_Cell_type_specific	NA		NA	NA			PC7
724799	cg26416074	-0.008841014	0.001621921	5.01E-08	cg26416074	37	13	46688810		CPB2-AS1			0		1	chr13:46688680-46688680			NA		NA	NA			PC7
732168	cg26703587	-0.01006052	0.001558121	1.07E-10	cg26703587	37	7	137501840		DGKI	DGKI	Body	0		0				3	chr7:137501465-137501915	NA	NA			PC7
732701	cg26724455	-0.010193044	0.001331695	1.95E-14	cg26724455	37	10	114437523		VTI1A	VTI1A	Body	0		0				3	chr10:114437520-114437790	NA	NA			PC7
735968	cg26852928	-0.010151723	0.001736618	5.04E-09	cg26852928	37	12	633423		B4GALNT3	B4GALNT3	Body	0		0				3	chr12:633380-633795	NA	NA			PC7
753899	cg27550672	-0.009279587	0.001581324	4.40E-09	cg27550672	37	18	8720395		MTCL1	MTCL1	Body	0		0				NA		NA	NA			PC7
145432	cg04841160	-0.024781012	0.003696499	2.03E-11	cg04841160	37	12	1721749		WNT5B			0		0				3	chr12:1721505-1721755	NA	NA			PC8_out
218646	cg07329820	-0.03395597	0.006206126	4.47E-08	cg07329820	37	2	174378295		CDCA7			0		0				NA		NA	NA			PC9_out
522408	cg18138826	-0.023979065	0.004409623	5.39E-08	cg18138826	37	6	44354646	N_Shore	CDC5L	CDC5L	TSS1500	0		0		6:44354612-44356291	Promoter_Associated	3	chr6:44354425-44355070	NA	NA			PC9_out
2186461	cg07329820	-0.042566128	0.006971449	1.02E-09	cg07329820	37	2	174378295		CDCA7			0		0				NA		NA	NA			PC10_out
288921	cg09785869	-0.027517252	0.00493682	2.49E-08	cg09785869	37	5	136996373		KLHL3;KLHL3;KLHL3	KLHL3;KLHL3;KLHL3	Body;Body;Body	0		0		5:136995550-136996532	Unclassified	3	chr5:136996100-136996410	NA	NA			PC10_out
412230	cg14161241	-0.038144571	0.007041396	6.05E-08	cg14161241	37	6	144329909	S_Shore	PLAGL1;PLAGL1;PLAGL1;PLAGL1;PLAGL1;PLAGL1;PLAGL1;HYMAI;PLAGL1	PLAGL1;PLAGL1;PLAGL1;PLAGL1;PLAGL1;PLAGL1;PLAGL1;HYMAI;PLAGL1	TSS1500;TSS1500;5'UTR;TSS1500;TSS1500;TSS1500;5'UTR;TSS200;TSS1500	0		0		6:144329188-144329910	Unclassified_Cell_type_specific	3	chr6:144329700-144329935	NA	NA			PC10_out
607328	cg21623748	-0.002367015	0.000417353	1.42E-08	cg21623748	37	12	54378787	Island	HOXC10	HOXC10	TSS200	0		0		12:54378609-54379139	Unclassified	3	chr12:54378665-54378935	NA	NA		DMR	PC10_out
743916	cg27159792	-0.011887635	0.002191672	5.83E-08	cg27159792	37	10	69524182	Island	DNAJC12			0		0		10:69522994-69524893	NonGene_Associated	3	chr10:69523260-69524890	NA	NA			PC10_out
