# Supplementary material for: Epigenetic signatures of asthma: a comprehensive study of DNA methylation and clinical markers
Source: Clin Epigenetics. 2024 Nov 2;16:151. doi: 10.1186/s13148-024-01765-0 (PMC11531182; doi:10.1186/s13148-024-01765-0)
Supplement: Supplementary file 2 — Additional file2 (CSV 9 KB) [file 13148_2024_1765_MOESM2_ESM.csv]

	Row.names	estimate	RobustSE	pval	IlmnID	Genome_Build	CHR	MAPINFO	Relation_to_UCSC_CpG_Island	Gene_consolidated	UCSC_RefGene_Name	UCSC_RefGene_Group	Phantom4_Enhancer	Phantom4_Enhancers	Phantom5_Enhancer	Phantom5_Enhancers	Regulatory_Feature_Name	Regulatory_Feature_Group	DNase_Hypersensitivity_Evidence_Count	DNase_Hypersensitivity_NAME	OpenChromatin_Evidence_Count	TFBS_Evidence_Count	TFBS_NAME	DMR	PC
206938	cg06937409	-0.003336333	0.000613602	5.41E-08	cg06937409	37	14	91281948	N_Shore	TTC7B	TTC7B	Body	0		0				3	chr14:91281145-91282135	NA	NA		RDMR	PC1
225682	cg07574908	-0.002973644	0.000520635	1.12E-08	cg07574908	37	12	112765649		HECTD4	HECTD4	5'UTR	0		0				NA		6	NA			PC1
252589	cg08510549	-0.004503988	0.000762882	3.55E-09	cg08510549	37	17	55682402		LOC101927539;MSI2;MSI2	LOC101927539;MSI2;MSI2	Body;Body;Body	0		0				3	chr17:55682140-55683335	NA	NA			PC1
323217	cg11000869	-0.002406612	0.000412318	5.32E-09	cg11000869	37	2	179989225		SESTD1	SESTD1	Body	0		0				NA		NA	NA			PC1
748922	cg27357918	0.013080645	0.002064998	2.38E-10	cg27357918	37	4	645256	Island	PDE6B;PDE6B	PDE6B;PDE6B	Body;Body	0		0		4:645148-645279	Unclassified_Cell_type_specific	3	chr4:645085-645735	NA	NA			PC1
38831	cg01255315	0.003491892	0.000615464	1.40E-08	cg01255315	37	19	40865375		PLD3;PLD3;PLD3	PLD3;PLD3;PLD3	TSS200;5'UTR;5'UTR	0		0				NA		NA	NA			PC2
100819	cg03322198	0.003144257	0.000561921	2.20E-08	cg03322198	37	9	139260203	N_Shore	CARD9;CARD9	CARD9;CARD9	Body;Body	0		0		9:139259414-139260963	Unclassified_Cell_type_specific	NA		6	6	chr9:139257041-139262845		PC2
254451	cg08574671	0.004391833	0.000714007	7.70E-10	cg08574671	37	3	50338171	S_Shore	NAT6;NAT6;HYAL3;HYAL3;HYAL3;HYAL3;HYAL1;HYAL1;HYAL1;HYAL1;HYAL1;HYAL1	NAT6;NAT6;HYAL3;HYAL3;HYAL3;HYAL3;HYAL1;HYAL1;HYAL1;HYAL1;HYAL1;HYAL1	TSS1500;TSS1500;TSS1500;TSS1500;TSS1500;TSS1500;Body;Body;Body;Body;Body;Body	0		0				NA		6	6	chr3:50334539-50339123		PC2
273665	cg09247061	0.005722604	0.001021833	2.14E-08	cg09247061	37	16	88571844	N_Shore	ZFPM1	ZFPM1	Body	0		0		16:88571414-88572377	Unclassified_Cell_type_specific	3	chr16:88571805-88572175	NA	NA			PC2
371039	cg12739264	0.003691161	0.000673169	4.18E-08	cg12739264	37	19	4725282	S_Shore	DPP9	DPP9	TSS1500	0		0				NA		NA	6	chr19:4722581-4726526		PC2
485090	cg16733993	0.00580296	0.001054595	3.74E-08	cg16733993	37	4	77869652	Island	SEPT11;SEPT11	SEPT11;SEPT11	TSS1500;TSS1500	0		1	chr4:77869398-77869398			3	chr4:77869545-77870710	NA	NA			PC2
1	cg19359099	-0.000276636	0.000470147	1.97E-09	cg19359099	37	2	75060770	N_Shore	HK2;HK2	HK2;HK2	5'UTR;1stExon	0		0				3	chr2:75060705-75063970	NA	NA			PC3
98318	cg03237839	0.013118265	0.002214044	3.12E-09	cg03237839	37	1	92783524		RPAP2	RPAP2	Body	0		0		1:92783463-92783684	Unclassified_Cell_type_specific	3	chr1:92783445-92783690	NA	NA			PC5
219785	cg07369378	0.004214887	0.000774552	5.28E-08	cg07369378	37	15	29260351		APBA2;APBA2	APBA2;APBA2	5'UTR;5'UTR	0		0				3	chr15:29260260-29260490	NA	NA			PC5
595042	cg21125143	0.008850255	0.00156685	1.62E-08	cg21125143	37	11	43902112	N_Shore	ALKBH3	ALKBH3	TSS1500	0		0		11:43902004-43903295	Unclassified	3	chr11:43901925-43902135	NA	NA			PC5
337065	cg11505113	-0.002446694	0.000447807	4.66E-08	cg11505113	37	1	213125130	S_Shore	VASH2;VASH2;VASH2	VASH2;VASH2;VASH2	Body;Body;5'UTR	0		0				3	chr1:213124845-213125195	NA	NA			PC6
67401	cg02212626	0.003593128	0.000647023	2.80E-08	cg02212626	37	11	130633241		ENSG00000288013			0		0				NA		NA	6	chr11:130632174-130633631		PC7
127235	cg04217496	0.003371794	0.000616462	4.51E-08	cg04217496	37	13	43119835		TNFSF11			0		0		13:43119729-43119883	Unclassified_Cell_type_specific	NA		NA	3	chr13:43119621-43119943		PC7
187171	cg06269421	-0.031694632	0.005092173	4.84E-10	cg06269421	37	12	55413289		NEUROD4	NEUROD4	TSS1500	0		0				NA		NA	6	chr12:55413284-55414584		PC7
350279	cg11979837	-0.004795662	0.000870837	3.65E-08	cg11979837	37	19	3047669	S_Shore	TLE2	TLE2	TSS200	0		0		19:3046655-3048081	Unclassified_Cell_type_specific	3	chr19:3047560-3047990	NA	NA			PC7
509712	cg17638833	0.00787464	0.00141871	2.85E-08	cg17638833	37	5	55354786		ENSG00000249236			0		0		5:55354218-55355063	Unclassified_Cell_type_specific	3	chr5:55354720-55355130	NA	NA			PC7
598358	cg21246479	0.003895932	0.000693165	1.90E-08	cg21246479	37	9	116166950	S_Shelf	POLE3			0		0				NA		NA	NA			PC7
607342	cg21624407	0.001742696	0.000319766	5.04E-08	cg21624407	37	2	32853023	Island	TTC27	TTC27	TSS200	0		0		2:32852291-32853612	Promoter_Associated	3	chr2:32852980-32853230	NA	NA			PC7
729324	cg26591684	0.00620078	0.001051765	3.73E-09	cg26591684	37	7	148981316	N_Shore	ZNF783	ZNF783	Body	0		0		7:148981253-148982889	Promoter_Associated	NA		6	6	chr7:148980424-148983098		PC7
26120	cg00835825	-0.022392943	0.003759854	2.59E-09	cg00835825	37	16	85608058		ENSG00000270124			0		0				3	chr16:85607985-85608495	NA	NA			PC8_out
57707	cg01888561	0.003775827	0.000610943	6.40E-10	cg01888561	37	17	75136439	Island	SEC14L1;SEC14L1;SEC14L1;SEC14L1	SEC14L1;SEC14L1;SEC14L1;SEC14L1	TSS1500;TSS1500;TSS1500;TSS1500	0		0		17:75136346-75137318	Promoter_Associated	3	chr17:75136365-75137075	NA	NA			PC8_out
169664	cg05660803	0.001818033	0.000331595	4.19E-08	cg05660803	37	1	212459290	Island	PPP2R5A;PPP2R5A	PPP2R5A;PPP2R5A	1stExon;5'UTR	1	high-CpG:210525353-210525925	0				3	chr1:212458865-212460510	NA	NA			PC8_out
205804	cg06900068	-0.0463336	0.00794578	5.50E-09	cg06900068	37	1	17426323		PADI2	PADI2	Body	0		0				3	chr1:17426260-17426755	NA	NA			PC8_out
321957	cg10954944	-0.024970193	0.004541998	3.85E-08	cg10954944	37	3	184377617		MAGEF1			0		0				3	chr3:184377540-184378155	NA	NA			PC8_out
344756	cg11784437	-0.026991012	0.00488097	3.21E-08	cg11784437	37	10	127583619	N_Shore	FANK1	FANK1	TSS1500	0		1	chr10:127583558-127583558	10:127583169-127584603	Unclassified	3	chr10:127582085-127584935	NA	NA		RDMR	PC8_out
429100	cg14708981	-0.023904029	0.003884883	7.60E-10	cg14708981	37	8	128387794		CASC21;CASC8	CASC21;CASC8	Body;Body	0		0				3	chr8:128387605-128387830	NA	NA			PC8_out
503758	cg17418212	0.045835546	0.008451484	5.85E-08	cg17418212	37	6	33970123		MIR1275			0		0				3	chr6:33969825-33970235	NA	NA			PC8_out
554305	cg19451466	-0.013522966	0.00230277	4.29E-09	cg19451466	37	1	162467441	N_Shore	UHMK1	UHMK1	TSS1500	0		0		1:162467201-162468564	Promoter_Associated	NA		6	6	chr1:162466921-162468833		PC8_out
556012	cg19520763	-0.021270469	0.003893211	4.67E-08	cg19520763	37	3	38534710	N_Shelf	ACVR2B			0		0				3	chr3:38534640-38534855	NA	NA			PC8_out
633105	cg22718010	-0.027423679	0.004625742	3.06E-09	cg22718010	37	5	177847163		COL23A1	COL23A1	Body	0		0				NA		6	NA			PC8_out
635662	cg22824647	0.005320353	0.000923196	8.26E-09	cg22824647	37	19	17830645	Island	MAP1S	MAP1S	Body	0		0				3	chr19:17830565-17831675	NA	NA			PC8_out
11	cg01419469	0.00276298	0.00461581	3.82E-08	cg01419469	37	17	8092488	Island	C17orf59	C17orf59	1stExon	0		0				3	chr17:8092120-8093355	NA	NA			PC9_out
2	cg08903465	-0.010977989	0.024303948	2.61E-08	cg08903465	37	1	234917213		ENSG00000289377			0		0		1:234917107-234917454	Unclassified	3	chr1:234916185-234917695	NA	NA			PC9_out
122591	cg04064963	-0.031239146	0.005603356	2.47E-08	cg04064963	37	6	158243386	N_Shore	SNX9	SNX9	TSS1500	0		0				3	chr6:158243260-158243510	NA	NA			PC10_out
139681	cg04642306	-0.037823707	0.006965575	5.63E-08	cg04642306	37	11	112834466	Island	NCAM1;NCAM1;NCAM1	NCAM1;NCAM1;NCAM1	Body;Body;Body	0		0				3	chr11:112834440-112834655	NA	NA			PC10_out
246419	cg08289049	-0.027446254	0.004830084	1.33E-08	cg08289049	37	9	101321186		GABBR2	GABBR2	Body	0		0				3	chr9:101320840-101321215	NA	NA			PC10_out
284654	cg09631075	-0.015363383	0.002700975	1.28E-08	cg09631075	37	1	11252337		ANGPTL7;ANGPTL7;MTOR	ANGPTL7;ANGPTL7;MTOR	Body;ExonBnd;Body	0		0				NA		NA	NA			PC10_out
325946	cg11102484	-0.026371266	0.004368834	1.58E-09	cg11102484	37	8	37337528		LINC01605	LINC01605	Body	0		0				NA		NA	6	chr8:37336001-37338677		PC10_out
459545	cg15829467	-0.040289348	0.007313677	3.61E-08	cg15829467	37	14	65637286		LINC02324			0		0		14:65637155-65638090	Unclassified	3	chr14:65637080-65637295	NA	NA			PC10_out
466652	cg16087549	-0.043450614	0.007974123	5.07E-08	cg16087549	37	3	24560822	N_Shelf	THRB-AS1			0		0				3	chr3:24560745-24561275	NA	NA			PC10_out
482091	cg16634167	-0.008853115	0.0013721	1.10E-10	cg16634167	37	12	125614730		AACS	AACS	Body	0		0				3	chr12:125614640-125614895	NA	NA			PC10_out
526587	cg18305855	-0.043650819	0.007449113	4.63E-09	cg18305855	37	7	112529943		C7orf60	C7orf60	Body	0		0				NA		NA	NA			PC10_out
570737	cg20109624	-0.10164317	0.018279677	2.69E-08	cg20109624	37	16	81254265		PKD1L2;PKD1L2;PKD1L2	PKD1L2;PKD1L2;PKD1L2	TSS1500;TSS1500;TSS1500	0		0				3	chr16:81253865-81254655	NA	NA			PC10_out
752125	cg27482594	-0.024699475	0.003919716	2.95E-10	cg27482594	37	10	98861170		SLIT1-AS1;SLIT1	SLIT1-AS1;SLIT1	TSS1500;Body	0		0				3	chr10:98860825-98861275	NA	NA			PC10_out
